# Supplementary material for: Single-cell RNA-seq reveals T cell exhaustion and immune response landscape in osteosarcoma
Source: Front Immunol. 2024 Apr 2;15:1362970. doi: 10.3389/fimmu.2024.1362970 (PMC11018946; doi:10.3389/fimmu.2024.1362970)
Supplement: Supplementary file 7 [file Table_1.xlsx]

## Sheet: drugCor
Supplementary Table 1 primer sequences
Gene name	Forward Primer (5'to3')	Reverse Primer (3'to5')
SAC3D1	ACGTGCAAGGTGTTAGTGGAGAG	GTCTGTCCGTGCCCTCATCTTC
PSIP1	GAGTAGTGACAACAGCAACAGCATC	TGGGTCTGCCTCTTGGTTTTGG
RAD23A	GGACAAGAGCCCATCAGAGGAATC	CTCCGTCAGCATCGTCTCATACTC
